# Supplementary material for: Limited Diversity of Thermal Adaptation to a Critical Temperature in Zymomonas mobilis: Evidence from Multiple-Parallel Laboratory Evolution Experiments
Source: Int J Mol Sci. 2025 Mar 26;26(7):3052. doi: 10.3390/ijms26073052 (PMC11989028; doi:10.3390/ijms26073052)
Supplement: Supplementary file 1 [file ijms-26-03052-s001.zip]

Archive with 1 entries (1 files):
- ijms-3492743-supplementary.pdf
